# Supplementary material for: Molecular epidemiology of panton valentine leukocidin-producing Staphylococcus aureus infections, Djibouti, 2018–2023
Source: PLoS Negl Trop Dis. 2025 Sep 30;19(9):e0013544. doi: 10.1371/journal.pntd.0013544 (PMC12483272; doi:10.1371/journal.pntd.0013544)
Supplement: S2 Table — (XLS) [file pntd.0013544.s002.xls]

## Sheet: Supplementary_Table_xxx_CheckM_
Genome	Completeness (%)	Contamination (%)	cgMLST genes coverage (%)
111_S110	99.51	0.08	Non determined
17_S166	99.51	0.08	Non determined
20_S168	99.51	0.08	Non determined
27_S171	99.51	0.08	Non determined
32_S176	99.48	0.08	Non determined
45_S184	99.51	0.08	Non determined
24_S164	99.51	0.1	Non determined
125_S134	99.51	0.11	Non determined
65_S92	99.51	0.11	Non determined
126_S133	99.51	0.22	Non determined
35_S178	99.51	0.22	Non determined
43_S182	99.51	0.22	Non determined
10_S159	99.51	0.22	0.966
11_S160	99.51	0.22	0.966
59_S91	99.51	0.22	0.966
9_S163	99.51	0.22	0.966
107_S90	99.51	0.22	0.965
108_S108	99.51	0.22	0.965
109_S110	99.51	0.22	0.965
121_S137	99.51	0.22	0.965
124_S138	99.51	0.22	0.965
127_S139	99.51	0.22	0.965
13_S162	99.51	0.22	0.965
14_S163	99.51	0.22	0.965
15_S164	99.51	0.22	0.965
16_S165	99.51	0.22	0.965
19_S167	99.51	0.22	0.965
28_S165	99.49	0.22	0.965
29_S173	99.51	0.22	0.965
31_S175	99.51	0.22	0.965
34_S177	99.51	0.22	0.965
37_S179	99.51	0.22	0.965
38_S180	99.51	0.22	0.965
42_S181	99.51	0.22	0.965
53_S189	99.51	0.22	0.965
54_S190	99.51	0.22	0.965
71_S94	99.51	0.22	0.965
7_S156	99.51	0.22	0.965
8_S157	99.51	0.22	0.965
25_S170	99.51	0.25	0.965
44_S183	99.51	0.25	0.965
12_S161	99.51	0.41	0.965
122_S135	99.51	0.22	0.964
